# Supplementary material for: Additive Role of Immune System Infiltration and Angiogenesis in Uveal Melanoma Progression
Source: Int J Mol Sci. 2021 Mar 6;22(5):2669. doi: 10.3390/ijms22052669 (PMC7961481; doi:10.3390/ijms22052669)
Supplement: Supplementary file 1 [file ijms-22-02669-s001.zip]

Archive with 18 entries (18 files):
- Figure S6.tiff
- __MACOSX/._Figure S6.tiff
- Figure S1.tiff
- __MACOSX/._Figure S1.tiff
- Figure S2.tiff
- __MACOSX/._Figure S2.tiff
- Figure S3.tiff
- __MACOSX/._Figure S3.tiff
- Figure S4.tiff
- __MACOSX/._Figure S4.tiff
- Figure S5.tiff
- __MACOSX/._Figure S5.tiff
- Table S1.xlsx
- __MACOSX/._Table S1.xlsx
- Table S3.xlsx
- __MACOSX/._Table S3.xlsx
- Table S2.xlsx
- __MACOSX/._Table S2.xlsx
