# Supplementary material for: Additive Role of Immune System Infiltration and Angiogenesis in Uveal Melanoma Progression
Source: Int J Mol Sci. 2021 Mar 6;22(5):2669. doi: 10.3390/ijms22052669 (PMC7961481; doi:10.3390/ijms22052669)
Supplement: Supplementary file 1 [file ijms-22-02669-s001.zip › Table S1.xlsx]

## Sheet: EST
Supplementary Table 1. Resultant scores of the ESTIMATE method and immune groups generated.
ID	StromalScore	ImmuneScore	ESTIMATEScore	TumorPurity	Immune_group_ESTIMATE
GSM1900008	-955.316	-619.149	-1574.46	0.930919	Low
GSM1900009	-913.812	-548.927	-1462.74	0.924805	Low
GSM1900010	-1165	-962.6	-2127.61	0.957474	Low
GSM1900011	-999.2	-181.679	-1180.88	0.908278	High
GSM1900012	-1220.29	-654.187	-1874.47	0.946095	Low
GSM1900013	-1165.18	-861.255	-2026.43	0.953084	Low
GSM1900014	-1009.04	-695.877	-1704.91	0.937742	Low
GSM1900015	-1219.44	-894.339	-2113.78	0.956887	Low
GSM1900016	-1096.31	-548.862	-1645.18	0.93466	Low
GSM1900017	-330.602	53.9151	-276.687	0.844924	High
GSM1900018	-1166.6	-851.65	-2018.25	0.95272	Low
GSM1900019	-768.785	-454.575	-1223.36	0.910869	High
GSM1900020	-1476.75	-1068.47	-2545.22	0.973351	Low
GSM2254877	-1163.83	-317.259	-1481.09	0.925826	Low
GSM2254878	76.7659	701.05	777.816	0.752358	High
GSM2254879	-501.47	777.947	276.477	0.798756	High
GSM2254880	-551.561	108.579	-442.982	0.857728	High
GSM2254881	-703.938	-413.325	-1117.26	0.904331	High
GSM2254882	-1055.18	-727.48	-1782.66	0.941644	Low
GSM2254883	-821.739	-539.985	-1361.72	0.919062	High
GSM2254884	-1128.61	-264.111	-1392.73	0.920846	Low
GSM2254885	-1309.77	-348.864	-1658.63	0.93536	Low
GSM2254886	-1190.53	-10.9799	-1201.51	0.90954	High
GSM2254887	-77.7318	809.382	731.65	0.756805	High
GSM2254888	-515.754	250.493	-265.261	0.844026	High
GSM2254889	-397.296	115.969	-281.327	0.845288	High
GSM2254890	-125.878	603.03	477.153	0.78069	High
GSM2254891	-318.608	27.3066	-291.301	0.84607	High
GSM2254892	-182.35	1441.46	1259.11	0.70398	High
GSM2254893	-363.152	-71.8111	-434.963	0.857122	High
GSM2254894	-100.482	522.876	422.394	0.785687	High
GSM2254895	-1130.25	-332.367	-1462.62	0.924798	Low
GSM2254896	-553.277	516.486	-36.7907	0.825569	High
GSM2254897	-493.807	-133.127	-626.934	0.871295	High
GSM2254898	-777.78	-145.259	-923.039	0.891797	High
GSM2254899	-700.606	114.492	-586.114	0.868339	High
GSM2254900	-301.951	1039.33	737.381	0.756255	High
GSM2254901	-588.544	471.284	-117.26	0.832177	High
GSM2254902	312.32	2596.35	2908.67	0.513149	High
GSM2254903	-948.174	56.8671	-891.306	0.889679	High
GSM2254904	-298.866	-186.762	-485.629	0.860929	High
GSM550623	-652.816	1888.49	1235.67	0.70642	High
GSM550624	-1888.34	-1312.33	-3200.66	0.990879	Low
GSM550625	-1528.81	-617.176	-2145.98	0.958249	Low
GSM550626	-648.395	-598.981	-1247.38	0.912318	High
GSM550627	489.556	1324.92	1814.48	0.643808	High
GSM550628	-1316.8	-611.573	-1928.37	0.948628	Low
GSM550629	-1459.08	-398.684	-1857.76	0.945298	Low
GSM550630	-1040.63	403.564	-637.066	0.872024	High
GSM550631	-1276.4	-237.049	-1513.45	0.927611	Low
GSM550632	-756.683	739.4	-17.2836	0.82395	High
GSM550633	-1494.51	-493.977	-1988.49	0.951383	Low
GSM550634	-1293.8	-754.883	-2048.68	0.954067	Low
GSM550635	-1460.89	-838.813	-2299.71	0.964457	Low
GSM550636	-1512.86	-626.747	-2139.61	0.957981	Low
GSM550637	-1939.47	-1046.86	-2986.32	0.986149	Low
GSM550638	-1430.46	-397.524	-1827.98	0.943863	Low
GSM550639	-669.059	1357.21	688.146	0.760964	High
GSM550640	-1784.36	-1006.99	-2791.36	0.980999	Low
GSM550641	-1020.97	359.827	-661.141	0.873749	High
GSM550642	-1198.84	69.1345	-1129.71	0.905109	High
GSM550643	-700.083	-249.165	-949.248	0.893531	High
GSM550644	-1218.24	-1034.53	-2252.77	0.962613	Low
GSM550645	-1747.25	-865.128	-2612.38	0.975564	Low
GSM550646	-1421.28	-293.654	-1714.94	0.938252	Low
GSM550647	-1273.83	-766.557	-2040.38	0.953702	Low
GSM550648	-1582.71	-621.194	-2203.9	0.960645	Low
GSM550649	-1562.23	-1002.8	-2565.03	0.974014	Low
GSM550650	-950.854	1654.37	703.517	0.759498	High
GSM550651	-1557.63	-1043.33	-2600.96	0.975195	Low
GSM550652	-1030.98	-377.26	-1408.24	0.921732	Low
GSM550653	-1638.1	-702.373	-2340.47	0.966021	Low
GSM550654	-1424.36	-838.981	-2263.34	0.963033	Low
GSM550655	-1670.28	-742.004	-2412.28	0.968691	Low
GSM550656	-1582.14	-924.429	-2506.57	0.972035	Low
GSM550657	-1459.12	-1094.78	-2553.9	0.973643	Low
GSM550658	-1683.96	-1005.78	-2689.74	0.977997	Low
GSM550659	-1563.25	-760.732	-2323.99	0.965392	Low
GSM550660	-1480.42	-1293.51	-2773.92	0.9805	Low
GSM550661	-1347.5	223.618	-1123.88	0.904746	High
GSM550662	-398.341	1102.71	704.371	0.759416	High
GSM550663	-623.329	1199.87	576.539	0.77149	High
GSM550664	-1063.66	138.432	-925.228	0.891942	High
GSM550665	-1305.17	-395.246	-1700.42	0.937513	Low
GSM550666	-1557.1	-621.249	-2178.35	0.959597	Low
GSM550667	-137.774	1826.2	1688.42	0.657856	High
GSM550668	-1640.59	-649.315	-2289.91	0.964076	Low
GSM550669	-1122.68	-133.351	-1256.03	0.912837	High
GSM550670	-744.068	-98.6157	-842.684	0.886398	High
GSM550671	-853.47	-253.774	-1107.24	0.903703	High
GSM550672	-1164.03	-333.749	-1497.78	0.926749	Low
GSM550673	-1201.85	317.437	-884.416	0.889217	High
GSM550674	-1601.11	-788.584	-2389.69	0.967863	Low
GSM550675	-1559.46	-697.29	-2256.75	0.962771	Low
GSM550676	-1456.9	-818.429	-2275.33	0.963505	Low
GSM550677	-1000.28	-412.521	-1412.81	0.921991	Low
GSM550678	-1616.74	-942.694	-2559.43	0.973828	Low
GSM550679	-826.084	397.735	-428.35	0.856622	High
GSM550680	-1693.94	-1210.58	-2904.52	0.984087	Low
GSM550681	-1684.58	-829.653	-2514.23	0.972298	Low
GSM550682	-1565.46	-652.322	-2217.78	0.961209	Low
GSM550683	-786.799	-791.757	-1578.56	0.931139	Low
GSM550684	-1333.68	256.063	-1077.61	0.901832	High
GSM550685	-802.292	4.09056	-798.201	0.883356	High
GSM685470	-436.096	-780.355	-1216.45	0.91045	High
GSM685471	-997.227	-210.331	-1207.56	0.909909	High
GSM685472	-409.81	797.39	387.581	0.788838	High
GSM685473	-763.797	-53.6313	-817.428	0.884676	High
GSM685474	86.7362	1939.25	2025.99	0.619745	High
GSM685475	-122.37	62.0426	-60.3269	0.827514	High
GSM685522	-1029.62	81.6967	-947.921	0.893443	High
GSM685523	879.87	2347.83	3227.7	0.472408	High
GSM685601	-203.147	-206.578	-409.726	0.855208	High
GSM685602	-212.029	51.6212	-160.408	0.835672	High
GSM685603	1118.77	1811.85	2930.63	0.51038	High
GSM685650	-1239.17	-1143.89	-2383.06	0.967617	Low
GSM685651	-1352.92	-891.046	-2243.97	0.962262	Low
GSM685652	-616.555	-382.649	-999.204	0.896799	High
GSM686961	-1167.77	-698.832	-1866.6	0.94572	Low
GSM686962	-1752.96	-1129.41	-2882.36	0.983504	Low
GSM686963	-1357.1	-1150.29	-2507.39	0.972063	Low
GSM686984	-78.293	26.2417	-52.0513	0.826831	High
GSM686985	-1440.05	158.964	-1281.09	0.914333	High
GSM686986	-972.453	-1309.95	-2282.41	0.963783	Low
GSM686987	44.2418	-60.7962	-16.5544	0.823889	High
GSM686988	-735.122	-337.05	-1072.17	0.901486	High
GSM686989	-735.373	-582.958	-1318.33	0.916533	High
GSM686990	-628.882	-891.958	-1520.84	0.928016	Low
GSM686991	-227.674	-362.601	-590.274	0.868642	High
GSM687001	61.5337	-263.846	-202.312	0.839034	High
GSM687002	-1521.15	-1042.58	-2563.73	0.973971	Low
GSM687003	-405.929	-103.692	-509.622	0.862716	High
GSM687004	1149.31	2349.82	3499.13	0.436925	High
TCGA-RZ-AB0B	-984.218	-435.387	-1419.61	0.922378	Low
TCGA-V3-A9ZX	-692.582	750.855	58.2735	0.817614	High
TCGA-V3-A9ZY	-1105.68	-275.888	-1381.57	0.920206	High
TCGA-V4-A9E5	-1156.38	-502.107	-1658.49	0.935353	Low
TCGA-V4-A9E7	-1572.68	-961.852	-2534.53	0.97299	Low
TCGA-V4-A9E8	-436.075	918.842	482.767	0.780174	High
TCGA-V4-A9E9	-1357.37	-711.589	-2068.96	0.954955	Low
TCGA-V4-A9EA	-1151.84	-520.745	-1672.59	0.936083	Low
TCGA-V4-A9EC	-1275.02	-794.396	-2069.41	0.954975	Low
TCGA-V4-A9ED	-401.771	365.067	-36.7039	0.825562	High
TCGA-V4-A9EE	-963.624	187.545	-776.078	0.88183	High
TCGA-V4-A9EF	-1041.76	-378.601	-1420.36	0.92242	Low
TCGA-V4-A9EH	-1043.3	213.682	-829.617	0.885509	High
TCGA-V4-A9EI	-1178.28	-329.624	-1507.9	0.927306	Low
TCGA-V4-A9EJ	-1269.82	-541.625	-1811.44	0.943058	Low
TCGA-V4-A9EK	-865.056	388.296	-476.76	0.860266	High
TCGA-V4-A9EL	-568.959	1059.56	490.601	0.779454	High
TCGA-V4-A9EM	-924.966	-340.499	-1265.47	0.913402	High
TCGA-V4-A9EO	-1197.46	-947.411	-2144.87	0.958202	Low
TCGA-V4-A9EQ	-852.589	-30.8033	-883.393	0.889148	High
TCGA-V4-A9ES	-1646.49	-842.114	-2488.6	0.971412	Low
TCGA-V4-A9ET	-1199.74	-738.605	-1938.34	0.94909	Low
TCGA-V4-A9EU	-996.285	-58.8829	-1055.17	0.900403	High
TCGA-V4-A9EV	-544.023	1961.16	1417.14	0.687318	High
TCGA-V4-A9EW	-1296.58	-899.32	-2195.9	0.960319	Low
TCGA-V4-A9EX	-1122.86	-450.754	-1573.62	0.930874	Low
TCGA-V4-A9EY	-741.442	-79.9473	-821.389	0.884947	High
TCGA-V4-A9EZ	-1103.57	-148.44	-1252.02	0.912597	High
TCGA-V4-A9F0	-573.399	136.792	-436.606	0.857246	High
TCGA-V4-A9F1	-759.694	62.4678	-697.226	0.876313	High
TCGA-V4-A9F2	-585.162	267.164	-317.998	0.848152	High
TCGA-V4-A9F3	-485.817	1067.82	582.004	0.770979	High
TCGA-V4-A9F4	-886.58	-574.404	-1460.98	0.924707	Low
TCGA-V4-A9F5	-1316.77	-707.374	-2024.14	0.952982	Low
TCGA-V4-A9F7	-1548.1	-915.467	-2463.57	0.970533	Low
TCGA-V4-A9F8	-830.545	-91.4099	-921.955	0.891725	High
TCGA-VD-A8K7	-1498.82	-998.333	-2497.16	0.971709	Low
TCGA-VD-A8K8	-1070.68	926.839	-143.839	0.834334	High
TCGA-VD-A8K9	-1484.07	-830.921	-2314.99	0.965047	Low
TCGA-VD-A8KA	-1413.85	-945.295	-2359.15	0.966726	Low
TCGA-VD-A8KB	-1320.58	-1123.57	-2444.15	0.969842	Low
TCGA-VD-A8KD	-661.472	1464.63	803.162	0.749902	High
TCGA-VD-A8KE	-1022.38	-537.897	-1560.28	0.930157	Low
TCGA-VD-A8KF	-996.287	-392.473	-1388.76	0.920619	Low
TCGA-VD-A8KG	-940.368	81.3815	-858.987	0.887503	High
TCGA-VD-A8KH	-1535.26	-980.44	-2515.7	0.972349	Low
TCGA-VD-A8KI	-1058.9	-94.8746	-1153.78	0.906606	High
TCGA-VD-A8KJ	-1231.95	-820.083	-2052.03	0.954215	Low
TCGA-VD-A8KK	-1007.86	-123.444	-1131.3	0.905209	High
TCGA-VD-A8KL	-1087.16	-852.17	-1939.33	0.949136	Low
TCGA-VD-A8KM	-5.93247	2127.75	2121.82	0.608644	High
TCGA-VD-A8KN	-543.24	793.109	249.87	0.8011	High
TCGA-VD-A8KO	-1564.69	-1098.05	-2662.74	0.977162	Low
TCGA-VD-AA8M	-1084.95	-422.38	-1507.33	0.927275	Low
TCGA-VD-AA8N	-565.238	659.892	94.6543	0.814528	High
TCGA-VD-AA8O	-1117.96	493.052	-624.904	0.871149	High
TCGA-VD-AA8P	-984.719	-680.997	-1665.72	0.935728	Low
TCGA-VD-AA8Q	-709.042	359.101	-349.94	0.850627	High
TCGA-VD-AA8R	-1299.06	-1002.56	-2301.62	0.964531	Low
TCGA-VD-AA8S	-630.394	-372.25	-1002.64	0.897022	High
TCGA-VD-AA8T	-1130.72	-620.826	-1751.55	0.940097	Low
TCGA-WC-A87T	-1556.02	-1057.72	-2613.74	0.975608	Low
TCGA-WC-A87U	-1213.63	-734.233	-1947.86	0.949529	Low
TCGA-WC-A87W	-795.678	-983.862	-1779.54	0.94149	Low
TCGA-WC-A87Y	-918.478	606.348	-312.13	0.847696	High
TCGA-WC-A880	-1231.76	-603.28	-1835.04	0.944205	Low
TCGA-WC-A881	-1086.59	-440.828	-1527.42	0.928375	Low
TCGA-WC-A882	-417.05	186.328	-230.722	0.841296	High
TCGA-WC-A883	-920.173	-374.719	-1294.89	0.915152	High
TCGA-WC-A884	-385.697	421.823	36.1255	0.819482	High
TCGA-WC-A885	-1565.7	-1055.85	-2621.55	0.975859	Low
TCGA-WC-A888	-671.503	1602.2	930.697	0.737387	High
TCGA-WC-A88A	-864.22	-383.461	-1247.68	0.912336	High
TCGA-WC-AA9A	-1726.16	-1126.87	-2853.04	0.982716	Low
TCGA-WC-AA9E	-1327.85	-669.215	-1997.06	0.95177	Low
TCGA-YZ-A980	-800.885	-610.493	-1411.38	0.92191	Low
TCGA-YZ-A982	-1169.3	-186.027	-1355.33	0.918692	High
TCGA-YZ-A983	-1329.93	-440.834	-1770.76	0.941055	Low
TCGA-YZ-A984	-737.777	-804.192	-1541.97	0.929167	Low
TCGA-YZ-A985	-1095	-506.602	-1601.6	0.932367	Low
