# Supplementary material for: Additive Role of Immune System Infiltration and Angiogenesis in Uveal Melanoma Progression
Source: Int J Mol Sci. 2021 Mar 6;22(5):2669. doi: 10.3390/ijms22052669 (PMC7961481; doi:10.3390/ijms22052669)
Supplement: Supplementary file 1 [file ijms-22-02669-s001.zip › Table S3.xlsx]

## Sheet: TCGA
Patient.ID	Sample.ID	Cancer.Type.Detailed	Months.of.disease.specific.survival	Disease.specific.Survival.status	Fraction.Genome.Altered	Mutation.Count	Overall.Survival..Months.	Overall.Survival.Status	Progress.Free.Survival..Months.	Progression.Free.Status	Sample.Type	Recurrence	mut_mb	SCNA_Cluster	BAP1_mut	chr3_status	chr8_status	IMMUNE_PROFILE
TCGA-RZ-AB0B	TCGA-RZ-AB0B-01	Uveal Melanoma	4.89858	DEAD WITH TUMOR	0.1922	13	4.89858	DECEASED	4.89858	CENSORED	Primary	Recurrent	0.546282	4	NO	NA	NA	Low
TCGA-V3-A9ZX	TCGA-V3-A9ZX-01	Uveal Melanoma	15.4519	ALIVE OR DEAD TUMOR FREE	0.1889	6	15.4519	LIVING	7.66019	PROGRESSION	Primary	Recurrent	0.333839	4	NO	disomy	polysomy	High
TCGA-V3-A9ZY	TCGA-V3-A9ZY-01	Uveal Melanoma	15.0902	ALIVE OR DEAD TUMOR FREE	0.0585	14	15.0902	LIVING	15.0902	CENSORED	Primary	Non-recurrent	0.546282	1	NO	disomy	disomy	Low
TCGA-V4-A9E5	TCGA-V4-A9E5-01	Uveal Melanoma	82.158	ALIVE OR DEAD TUMOR FREE	0.2459	11	82.158	LIVING	82.158	CENSORED	Primary	Non-recurrent	0.515933	2	NO	NA	NA	Low
TCGA-V4-A9E7	TCGA-V4-A9E7-01	Uveal Melanoma	13.6437	DEAD WITH TUMOR	0.3312	17	13.6437	DECEASED	1.15067	PROGRESSION	Primary	Recurrent	0.637329	4	NO	monosomy	polysomy	Low
TCGA-V4-A9E8	TCGA-V4-A9E8-01	Uveal Melanoma	26.5641	DEAD WITH TUMOR	0.3089	10	26.5641	DECEASED	18.3121	PROGRESSION	Primary	Recurrent	0.485584	3	NO	monosomy	polysomy	High
TCGA-V4-A9E9	TCGA-V4-A9E9-01	Uveal Melanoma	40.9639	ALIVE OR DEAD TUMOR FREE	0.1048	11	40.9639	LIVING	40.9639	CENSORED	Primary	Non-recurrent	0.455235	2	NO	disomy	disomy	Low
TCGA-V4-A9EA	TCGA-V4-A9EA-01	Uveal Melanoma	44.3173	ALIVE OR DEAD TUMOR FREE	0.0906	11	44.3173	LIVING	44.3173	CENSORED	Primary	Non-recurrent	0.455235	2	NO	disomy	polysomy	Low
TCGA-V4-A9EC	TCGA-V4-A9EC-01	Uveal Melanoma	24.4271	ALIVE OR DEAD TUMOR FREE	0.0308	19	24.4271	LIVING	24.4271	CENSORED	Primary	Non-recurrent	0.728376	1	NO	NA	NA	Low
TCGA-V4-A9ED	TCGA-V4-A9ED-01	Uveal Melanoma	35.4407	ALIVE OR DEAD TUMOR FREE	0.0676	6	35.4407	LIVING	35.4407	CENSORED	Primary	Non-recurrent	0.424886	3	NO	monosomy	polysomy	High
TCGA-V4-A9EE	TCGA-V4-A9EE-01	Uveal Melanoma	13.0848	DEAD WITH TUMOR	0.2093	13	13.0848	DECEASED	6.93691	PROGRESSION	Primary	Recurrent	0.698027	4	NO	NA	NA	Low
TCGA-V4-A9EF	TCGA-V4-A9EF-01	Uveal Melanoma	38.301	ALIVE OR DEAD TUMOR FREE	0.1012	8	38.301	LIVING	38.301	CENSORED	Primary	Non-recurrent	0.273141	3	YES	monosomy	polysomy	Low
TCGA-V4-A9EH	TCGA-V4-A9EH-01	Uveal Melanoma	22.0272	ALIVE OR DEAD TUMOR FREE	0.0213	9	22.0272	LIVING	22.0272	CENSORED	Primary	Non-recurrent	0.394537	1	NO	NA	NA	Low
TCGA-V4-A9EI	TCGA-V4-A9EI-01	Uveal Melanoma	12.7889	DEAD WITH TUMOR	0.2383	20	12.7889	DECEASED	6.6739	PROGRESSION	Primary	Recurrent	0.819423	4	YES	NA	NA	Low
TCGA-V4-A9EJ	TCGA-V4-A9EJ-01	Uveal Melanoma	24.5258	ALIVE OR DEAD TUMOR FREE	0.0581	21	24.5258	LIVING	24.5258	CENSORED	Primary	Non-recurrent	0.880121	2	NO	disomy	disomy	Low
TCGA-V4-A9EK	TCGA-V4-A9EK-01	Uveal Melanoma	33.7969	ALIVE OR DEAD TUMOR FREE	0.2247	14	33.7969	LIVING	33.7969	CENSORED	Primary	Non-recurrent	0.576631	2	NO	disomy	polysomy	High
TCGA-V4-A9EL	TCGA-V4-A9EL-01	Uveal Melanoma	32.2846	ALIVE OR DEAD TUMOR FREE	0.169	6	32.2846	LIVING	13.5779	PROGRESSION	Primary	Recurrent	0.273141	4	NO	monosomy	polysomy	High
TCGA-V4-A9EM	TCGA-V4-A9EM-01	Uveal Melanoma	31.7586	ALIVE OR DEAD TUMOR FREE	0.1244	18	31.7586	LIVING	31.7586	CENSORED	Primary	Non-recurrent	0.667678	2	NO	disomy	polysomy	Low
TCGA-V4-A9EO	TCGA-V4-A9EO-01	Uveal Melanoma	25.4134	ALIVE OR DEAD TUMOR FREE	0.5272	13	25.4134	LIVING	25.4134	CENSORED	Primary	Non-recurrent	0.637329	3	YES	monosomy	polysomy	Low
TCGA-V4-A9EQ	TCGA-V4-A9EQ-01	Uveal Melanoma	14.9587	DEAD WITH TUMOR	0.1694	9	14.9587	DECEASED	8.28484	PROGRESSION	Primary	Recurrent	0.394537	3	NO	monosomy	polysomy	Low
TCGA-V4-A9ES	TCGA-V4-A9ES-01	Uveal Melanoma	49.6762	ALIVE OR DEAD TUMOR FREE	0.2485	12	49.6762	LIVING	42.7064	PROGRESSION	Primary	Recurrent	0.364188	3	NO	monosomy	disomy	Low
TCGA-V4-A9ET	TCGA-V4-A9ET-01	Uveal Melanoma	44.7776	ALIVE OR DEAD TUMOR FREE	0.1228	8	44.7776	LIVING	44.7776	CENSORED	Primary	Non-recurrent	0.424886	2	NO	disomy	disomy	Low
TCGA-V4-A9EU	TCGA-V4-A9EU-01	Uveal Melanoma	23.3093	ALIVE OR DEAD TUMOR FREE	0.2416	11	23.3093	LIVING	2.82737	PROGRESSION	Primary	Non-recurrent	0.364188	4	YES	monosomy	polysomy	Low
TCGA-V4-A9EV	TCGA-V4-A9EV-01	Uveal Melanoma	41.7201	DEAD WITH TUMOR	0.1012	7	41.7201	DECEASED	41.7201	PROGRESSION	Primary	Recurrent	0.364188	4	NO	monosomy	polysomy	High
TCGA-V4-A9EW	TCGA-V4-A9EW-01	Uveal Melanoma	39.8133	ALIVE OR DEAD TUMOR FREE	0.0763	9	39.8133	LIVING	6.47664	PROGRESSION	Primary	Recurrent	0.424886	2	NO	disomy	disomy	Low
TCGA-V4-A9EX	TCGA-V4-A9EX-01	Uveal Melanoma	23.9997	DEAD WITH TUMOR	0.2286	7	23.9997	DECEASED	12.5259	PROGRESSION	Primary	Recurrent	0.485584	4	YES	monosomy	polysomy	Low
TCGA-V4-A9EY	TCGA-V4-A9EY-01	Uveal Melanoma	27.5175	ALIVE OR DEAD TUMOR FREE	0.0094	16	27.5175	LIVING	27.5175	CENSORED	Primary	Non-recurrent	0.576631	1	NO	disomy	disomy	High
TCGA-V4-A9EZ	TCGA-V4-A9EZ-01	Uveal Melanoma	19.6929	ALIVE OR DEAD TUMOR FREE	0.215	15	19.6929	LIVING	19.6929	CENSORED	Primary	Non-recurrent	0.819423	2	NO	disomy	disomy	High
TCGA-V4-A9F0	TCGA-V4-A9F0-01	Uveal Melanoma	31.0682	DEAD WITH TUMOR	0.1608	9	31.0682	DECEASED	16.0765	PROGRESSION	Primary	Recurrent	0.364188	3	YES	monosomy	polysomy	High
TCGA-V4-A9F1	TCGA-V4-A9F1-01	Uveal Melanoma	30.838	ALIVE OR DEAD TUMOR FREE	0.2123	9	30.838	LIVING	30.838	CENSORED	Primary	Non-recurrent	0.333839	4	YES	monosomy	polysomy	Low
TCGA-V4-A9F2	TCGA-V4-A9F2-01	Uveal Melanoma	24.1312	ALIVE OR DEAD TUMOR FREE	0.3469	5	24.1312	LIVING	24.1312	CENSORED	Primary	Non-recurrent	0.273141	2	NO	disomy	disomy	High
TCGA-V4-A9F3	TCGA-V4-A9F3-01	Uveal Melanoma	28.7011	DEAD WITH TUMOR	0.1743	8	28.7011	DECEASED	10.8163	PROGRESSION	Primary	Recurrent	0.364188	4	NO	monosomy	polysomy	High
TCGA-V4-A9F4	TCGA-V4-A9F4-01	Uveal Melanoma	20.8436	ALIVE OR DEAD TUMOR FREE	0.1067	18	20.8436	LIVING	20.8436	CENSORED	Primary	Non-recurrent	0.667678	2	NO	disomy	polysomy	Low
TCGA-V4-A9F5	TCGA-V4-A9F5-01	Uveal Melanoma	6.6739	ALIVE OR DEAD TUMOR FREE	0.2696	7	6.6739	LIVING	2.56436	PROGRESSION	Primary	Recurrent	0.333839	4	NO	monosomy	polysomy	Low
TCGA-V4-A9F7	TCGA-V4-A9F7-01	Uveal Melanoma	41.2927	ALIVE OR DEAD TUMOR FREE	0.0138	13	41.2927	LIVING	41.2927	CENSORED	Primary	Non-recurrent	0.546282	1	NO	disomy	disomy	Low
TCGA-V4-A9F8	TCGA-V4-A9F8-01	Uveal Melanoma	19.6272	ALIVE OR DEAD TUMOR FREE	0.2365	19	19.6272	LIVING	19.6272	CENSORED	Primary	Non-recurrent	0.819423	3	YES	monosomy	polysomy	High
TCGA-VD-A8K7	TCGA-VD-A8K7-01	Uveal Melanoma	47.9666	ALIVE OR DEAD TUMOR FREE	0.0275	4	47.9666	LIVING	47.9666	CENSORED	Primary	Non-recurrent	0.212443	2	NO	disomy	disomy	Low
TCGA-VD-A8K8	TCGA-VD-A8K8-01	Uveal Melanoma	45.2707	DEAD WITH TUMOR	0.1157	13	45.2707	DECEASED	45.2707	PROGRESSION	Primary	Recurrent	0.455235	4	NO	monosomy	polysomy	High
TCGA-VD-A8K9	TCGA-VD-A8K9-01	Uveal Melanoma	46.8159	ALIVE OR DEAD TUMOR FREE	0.119	7	46.8159	LIVING	46.8159	CENSORED	Primary	Non-recurrent	0.394537	2	NO	NA	NA	Low
TCGA-VD-A8KA	TCGA-VD-A8KA-01	Uveal Melanoma	38.7283	ALIVE OR DEAD TUMOR FREE	0.1096	14	38.7283	LIVING	33.1394	PROGRESSION	Primary	Recurrent	0.485584	2	NO	disomy	polysomy	Low
TCGA-VD-A8KB	TCGA-VD-A8KB-01	Uveal Melanoma	44.5146	ALIVE OR DEAD TUMOR FREE	0.088	15	44.5146	LIVING	33.9284	PROGRESSION	Primary	Non-recurrent	0.698027	2	NO	disomy	disomy	Low
TCGA-VD-A8KD	TCGA-VD-A8KD-01	Uveal Melanoma	3.7479	DEAD WITH TUMOR	0.1252	17	3.7479	DECEASED	#N/A	PROGRESSION	Primary	Recurrent	0.789074	3	NO	monosomy	polysomy	High
TCGA-VD-A8KE	TCGA-VD-A8KE-01	Uveal Melanoma	26.9915	ALIVE OR DEAD TUMOR FREE	0.1068	14	26.9915	LIVING	26.9915	CENSORED	Primary	Non-recurrent	0.698027	1	NO	NA	NA	Low
TCGA-VD-A8KF	TCGA-VD-A8KF-01	Uveal Melanoma	1.31505	DEAD WITH TUMOR	0.1701	6	1.31505	DECEASED	1.31505	PROGRESSION	Primary	Recurrent	0.273141	3	NO	monosomy	polysomy	Low
TCGA-VD-A8KG	TCGA-VD-A8KG-01	Uveal Melanoma	0.624651	ALIVE OR DEAD TUMOR FREE	0.1006	16	0.624651	LIVING	0.624651	CENSORED	Primary	Non-recurrent	0.637329	2	NO	monosomy	disomy	Low
TCGA-VD-A8KH	TCGA-VD-A8KH-01	Uveal Melanoma	38.0708	ALIVE OR DEAD TUMOR FREE	0.1471	14	38.0708	LIVING	38.0708	CENSORED	Primary	Non-recurrent	0.637329	3	NO	monosomy	disomy	Low
TCGA-VD-A8KI	TCGA-VD-A8KI-01	Uveal Melanoma	36.5914	DEAD WITH TUMOR	0.2014	20	36.5914	DECEASED	36.5914	PROGRESSION	Primary	Recurrent	0.819423	4	NO	monosomy	polysomy	Low
TCGA-VD-A8KJ	TCGA-VD-A8KJ-01	Uveal Melanoma	37.8078	ALIVE OR DEAD TUMOR FREE	0.1873	11	37.8078	LIVING	37.8078	CENSORED	Primary	Non-recurrent	0.394537	2	NO	NA	NA	Low
TCGA-VD-A8KK	TCGA-VD-A8KK-01	Uveal Melanoma	2.10409	ALIVE OR DEAD TUMOR FREE	0.0944	14	2.10409	LIVING	2.10409	CENSORED	Primary	Non-recurrent	0.515933	3	YES	monosomy	polysomy	High
TCGA-VD-A8KL	TCGA-VD-A8KL-01	Uveal Melanoma	20.9751	ALIVE OR DEAD TUMOR FREE	0.4523	20	20.9751	LIVING	20.9751	CENSORED	Primary	Non-recurrent	0.728376	3	YES	monosomy	polysomy	Low
TCGA-VD-A8KM	TCGA-VD-A8KM-01	Uveal Melanoma	0.131505	ALIVE OR DEAD TUMOR FREE	0.1889	12	0.131505	LIVING	0.131505	CENSORED	Primary	Non-recurrent	0.576631	4	NO	monosomy	polysomy	High
TCGA-VD-A8KN	TCGA-VD-A8KN-01	Uveal Melanoma	2.23559	ALIVE OR DEAD TUMOR FREE	0.1014	10	2.23559	LIVING	2.23559	CENSORED	Primary	Non-recurrent	0.424886	4	NO	monosomy	polysomy	High
TCGA-VD-A8KO	TCGA-VD-A8KO-01	Uveal Melanoma	26.1367	ALIVE OR DEAD TUMOR FREE	0.0463	9	26.1367	LIVING	26.1367	CENSORED	Primary	Non-recurrent	0.394537	1	NO	disomy	disomy	Low
TCGA-VD-AA8M	TCGA-VD-AA8M-01	Uveal Melanoma	0.197258	ALIVE OR DEAD TUMOR FREE	0.017	21	0.197258	LIVING	0.197258	CENSORED	Primary	Non-recurrent	0.789074	1	NO	NA	NA	Low
TCGA-VD-AA8N	TCGA-VD-AA8N-01	Uveal Melanoma	1.44656	ALIVE OR DEAD TUMOR FREE	0.168	7	1.44656	LIVING	1.44656	CENSORED	Primary	Non-recurrent	0.30349	4	NO	monosomy	polysomy	High
TCGA-VD-AA8O	TCGA-VD-AA8O-01	Uveal Melanoma	19.9231	DEAD WITH TUMOR	0.5994	17	19.9231	DECEASED	19.9231	PROGRESSION	Primary	Recurrent	0.576631	3	NO	monosomy	disomy	High
TCGA-VD-AA8P	TCGA-VD-AA8P-01	Uveal Melanoma	2.82737	ALIVE OR DEAD TUMOR FREE	0.2708	15	2.82737	LIVING	2.82737	CENSORED	Primary	Non-recurrent	0.576631	3	NO	monosomy	polysomy	Low
TCGA-VD-AA8Q	TCGA-VD-AA8Q-01	Uveal Melanoma	20.9094	DEAD WITH TUMOR	0.0368	16	20.9094	DECEASED	20.9094	CENSORED	Primary	Recurrent	0.667678	1	NO	NA	NA	High
TCGA-VD-AA8R	TCGA-VD-AA8R-01	Uveal Melanoma	0.197258	ALIVE OR DEAD TUMOR FREE	0.0002	12	0.197258	LIVING	0.197258	CENSORED	Primary	Non-recurrent	0.455235	1	NO	NA	NA	Low
TCGA-VD-AA8S	TCGA-VD-AA8S-01	Uveal Melanoma	14.0382	ALIVE OR DEAD TUMOR FREE	0.2454	8	14.0382	LIVING	14.0382	CENSORED	Primary	Non-recurrent	0.273141	2	NO	disomy	disomy	Low
TCGA-VD-AA8T	TCGA-VD-AA8T-01	Uveal Melanoma	1.61094	ALIVE OR DEAD TUMOR FREE	0.1545	10	1.61094	LIVING	1.61094	CENSORED	Primary	Non-recurrent	0.576631	3	NO	monosomy	polysomy	Low
TCGA-WC-A87T	TCGA-WC-A87T-01	Uveal Melanoma	85.4785	ALIVE OR DEAD TUMOR FREE	0.0256	12	85.4785	LIVING	66.4102	PROGRESSION	Primary	Non-recurrent	0.394537	1	NO	NA	NA	Low
TCGA-WC-A87U	TCGA-WC-A87U-01	Uveal Melanoma	51.9775	ALIVE OR DEAD TUMOR FREE	0.0194	13	51.9775	DECEASED	51.9775	PROGRESSION	Primary	Non-recurrent	0.576631	1	NO	NA	NA	Low
TCGA-WC-A87W	TCGA-WC-A87W-01	Uveal Melanoma	55.9884	ALIVE OR DEAD TUMOR FREE	0.1027	8	55.9884	LIVING	19.9231	PROGRESSION	Primary	Non-recurrent	0.394537	2	NO	NA	NA	Low
TCGA-WC-A87Y	TCGA-WC-A87Y-01	Uveal Melanoma	43.1995	DEAD WITH TUMOR	0.1011	9	43.1995	DECEASED	43.1995	CENSORED	Primary	Recurrent	0.364188	4	NO	NA	NA	High
TCGA-WC-A880	TCGA-WC-A880-01	Uveal Melanoma	41.3585	ALIVE OR DEAD TUMOR FREE	0.0201	9	41.3585	LIVING	41.3585	CENSORED	Primary	Non-recurrent	0.394537	1	NO	NA	NA	Low
TCGA-WC-A881	TCGA-WC-A881-01	Uveal Melanoma	35.0133	ALIVE OR DEAD TUMOR FREE	0.1388	12	35.0133	LIVING	35.0133	CENSORED	Primary	Non-recurrent	0.485584	2	NO	NA	NA	Low
TCGA-WC-A882	TCGA-WC-A882-01	Uveal Melanoma	36.5585	ALIVE OR DEAD TUMOR FREE	0.1807	11	36.5585	LIVING	36.5585	CENSORED	Primary	Non-recurrent	0.485584	3	NO	NA	NA	High
TCGA-WC-A883	TCGA-WC-A883-01	Uveal Melanoma	7.9232	DEAD WITH TUMOR	0.2314	10	7.9232	DECEASED	7.9232	PROGRESSION	Primary	Non-recurrent	0.424886	4	NO	NA	NA	Low
TCGA-WC-A884	TCGA-WC-A884-01	Uveal Melanoma	0.394516	ALIVE OR DEAD TUMOR FREE	0.0606	9	0.394516	LIVING	0.394516	CENSORED	Primary	Non-recurrent	0.394537	1	NO	NA	NA	High
TCGA-WC-A885	TCGA-WC-A885-01	Uveal Melanoma	22.5532	ALIVE OR DEAD TUMOR FREE	0.0462	16	22.5532	LIVING	22.5532	CENSORED	Primary	Non-recurrent	0.728376	2	NO	NA	NA	Low
TCGA-WC-A888	TCGA-WC-A888-01	Uveal Melanoma	18.9039	ALIVE OR DEAD TUMOR FREE	0.116	13	18.9039	DECEASED	18.9039	CENSORED	Primary	Non-recurrent	0.515933	3	NO	NA	NA	High
TCGA-WC-A88A	TCGA-WC-A88A-01	Uveal Melanoma	2.69586	DEAD WITH TUMOR	0.2451	15	2.69586	DECEASED	2.69586	PROGRESSION	Primary	Recurrent	0.515933	4	NO	NA	NA	Low
TCGA-WC-AA9A	TCGA-WC-AA9A-01	Uveal Melanoma	14.893	DEAD WITH TUMOR	0.1732	11	14.893	DECEASED	12.1971	PROGRESSION	Primary	Recurrent	0.424886	3	YES	NA	NA	Low
TCGA-WC-AA9E	TCGA-WC-AA9E-01	Uveal Melanoma	27.5504	ALIVE OR DEAD TUMOR FREE	0.2118	15	27.5504	LIVING	27.5504	CENSORED	Primary	Non-recurrent	0.728376	2	NO	NA	NA	Low
TCGA-YZ-A980	TCGA-YZ-A980-01	Uveal Melanoma	61.2158	ALIVE OR DEAD TUMOR FREE	0.1159	8	61.2158	LIVING	51.1556	PROGRESSION	Primary	Non-recurrent	0.455235	3	YES	NA	NA	Low
TCGA-YZ-A982	TCGA-YZ-A982-01	Uveal Melanoma	16.2738	ALIVE OR DEAD TUMOR FREE	0.4334	20	16.2738	LIVING	16.2738	CENSORED	Primary	Non-recurrent	0.758725	2	NO	disomy	polysomy	Low
TCGA-YZ-A983	TCGA-YZ-A983-01	Uveal Melanoma	26.2353	ALIVE OR DEAD TUMOR FREE	0.0251	17	26.2353	LIVING	26.2353	CENSORED	Primary	Non-recurrent	0.667678	1	NO	disomy	disomy	Low
TCGA-YZ-A984	TCGA-YZ-A984-01	Uveal Melanoma	45.8954	DEAD WITH TUMOR	0.4976	8	45.8954	DECEASED	5.06296	PROGRESSION	Primary	Recurrent	0.30349	3	YES	NA	NA	Low
TCGA-YZ-A985	TCGA-YZ-A985-01	Uveal Melanoma	38.9256	ALIVE OR DEAD TUMOR FREE	0.0673	389	38.9256	LIVING	38.9256	CENSORED	Primary	Non-recurrent	18.088	3	NO	monosomy	disomy	Low

## Sheet: GSE27831
ID	sample	Gender	Age.at.proced.	Thichn...mm.	Largest.diameter...mm.	Location	Cell.type	Sclera	Met	DFS.months	Chr.3	Chr.8	Previous.treatment	mda.9.syntenin	geo_accession	eye:ch1	gender:ch1	DFS	DFS.Months
GSM685471	MU_1	m	78	7	6	anterior	spindle	y	n	67	d	p	none	L	GSM685471	right	male	0	67
GSM685473	MU_10	m	84	14	25	anterior	mixed	y	y	21	m	d	none	H	GSM685473	right	male	1	21
GSM685474	MU_11	f	61	10	14	middle	mixed	n	n	55	m	d	proton beam	L	GSM685474	right	female	0	55
GSM685475	MU_12	f	74	5	10	middle	mixed	nd	n	41	m	p	beam	H	GSM685475	left	female	0	41
GSM685522	MU_13	m	70	16	17	middle	epithelioid	n	n	55	d	d	none	H	GSM685522	left	male	0	55
GSM685523	MU_15	m	74	6	13	posterior	epithelioid	n	y	33	m	p	proton beam	H	GSM685523	left	male	1	33
GSM685470	MU16	f	77	7	9	posterior	mixed	n	n	54	d	d	hone	L	GSM685470	left	female	0	54
GSM686961	MU_17	m	60	9	11	posterior	epithelioid	n	n	52	d	d	none	L	GSM686961	right	male	0	52
GSM686991	MU18	m	62	4	20	posterior	spindle	y	n	41	m	d	none	L	GSM686991	left	male	0	41
GSM687001	MU_2	f	82	3	2	anterior	spindle	y	n	20	m	p	beam	L	GSM687001	left	female	0	20
GSM687002	MU20	f	55	11	13	middle	spindle	n	n	48	d	d	none	L	GSM687002	left	female	0	48
GSM687003	MU21	f	42	10	12	posterior	mixed	n	y	51	m	p	none	H	GSM687003	left	female	1	51
GSM686962	MU_22	m	74	7	17	middle	NP	n	n	40	d	d	proton beam	H	GSM686962	right	male	0	40
GSM687004	MU23	f	71	NP	16	NP	spindle	y	n	42	m	d	proton beam	L	GSM687004	right	female	0	42
GSM686963	MU_25	m	33	7,36	15	middle	spindle	y	n	15	d	d	none	L	GSM686963	left	male	0	15
GSM685601	MU_3	m	64	15	23	middle	mixed	y	y	31	m	d	none	H	GSM685601	right	male	1	31
GSM686984	MU_30	f	65	NP	15	middle	NP	y	n	36	m	na	none	H	GSM686984	right	female	0	36
GSM686985	MU_31	f	69	4,9	16	posterior	mixed	y	y	17	m	p	none	H	GSM686985	right	female	1	17
GSM686987	MU_32	f	76	5,3	12	posterior	mixed	y	n	44	d	d	none	L	GSM686987	right	female	0	44
GSM686986	MU_33	m	59	5,2	14	middle	spindle	y	n	43	n	d	hone	L	GSM686986	left	male	0	43
GSM686988	MU 34	m	51	10,5	15	middle	mixed	y	y	19	m	p	none	H	GSM686988	right	male	1	19
GSM686989	MU_36	m	80	16	12	middle	epithelioid	n	y	19	m	p	none	L	GSM686989	left	male	1	19
GSM685603	MU_4	m	61	6	11	posterior	spindle	n	y	31	m	d	none	H	GSM685603	left	male	1	31
GSM686990	MU_40	m	51	NP	16	NP	epithelioid	y	n	40	m	d	none	L	GSM686990	right	male	0	40
GSM685650	MU_5	m	85	12	16	middle	spindle	y	n	48	d	d	none	H	GSM685650	right	male	0	48
GSM685651	MU_6	m	48	8	12	middle	mixed	n	n	57	d	d	none	L	GSM685651	right	male	0	57
GSM685652	MU_7	f	69	13	12	anterior	epithelioid	n	y	25	m	p	none	H	GSM685652	left	female	1	25
GSM685602	MU_8	f	74	7	9	middle	mixed	n	y	18	d	d	none	H	GSM685602	right	female	1	18
GSM685472	MU_9.1	m	66	6	14	middle	mixed	n	y	17	m	p	none	L	GSM685472	right	male	1	17

## Sheet: GSE22138
title	geo_accession	age:ch1	extrascleral extension:ch1	chromosome 3 status:ch1	eye:ch1	gender:ch1	metastasis:ch1	months to endpoint:ch1	retinal detachment:ch1	tissue:ch1	tumor cell type:ch1	tumor diameter (mm):ch1	tumor location:ch1	tumor thickness (mm):ch1	ID	DFS	DFS.Months
Uveal Melanoma MU1	GSM550623	76.54	NA	NA	right	female	no	73	no	Uveal Melanoma (eye)	mixed	NA	NA	12.2	GSM550623	0	73
Uveal Melanoma MU3	GSM550624	67.57	NA	NA	left	male	yes	32.13	NA	Uveal Melanoma (eye)	epithelioid	10	on equator	11.3	GSM550624	1	32.13
Uveal Melanoma MU4	GSM550625	61.82	NA	NA	right	male	yes	0.39	yes	Uveal Melanoma (eye)	NA	20	on equator	10.9	GSM550625	1	0.39
Uveal Melanoma MU6	GSM550626	46.4	yes	disomy	right	male	yes	64	yes	Uveal Melanoma (eye)	mixed	15	posterior to equator	14	GSM550626	1	64
Uveal Melanoma MU8	GSM550627	84.99	NA	monosomy	right	male	no	67.81	no	Uveal Melanoma (eye)	NA	20	anterior to equator	7	GSM550627	0	67.81
Uveal Melanoma MU9	GSM550628	50.64	no	disomy	left	female	no	86.08	yes	Uveal Melanoma (eye)	mixed	NA	on equator	8.3	GSM550628	0	86.08
Uveal Melanoma MU10	GSM550629	38.67	no	disomy	right	male	no	85.09	yes	Uveal Melanoma (eye)	NA	11	on equator	10	GSM550629	0	85.09
Uveal Melanoma MU11	GSM550630	59.1	no	monosomy	right	male	yes	6.14	yes	Uveal Melanoma (eye)	epithelioid	20.9	on equator	10.5	GSM550630	1	6.14
Uveal Melanoma MU12	GSM550631	52.33	no	disomy	left	male	no	55.79	yes	Uveal Melanoma (eye)	mixed	19.4	on equator	13.7	GSM550631	0	55.79
Uveal Melanoma MU13	GSM550632	32.94	no	disomy	right	male	no	55.23	no	Uveal Melanoma (eye)	mixed	15	on equator	10.1	GSM550632	0	55.23
Uveal Melanoma MU14	GSM550633	70.09	no	monosomy	right	male	yes	7.92	yes	Uveal Melanoma (eye)	mixed	13	on equator	13.8	GSM550633	1	7.92
Uveal Melanoma MU38	GSM550634	60.8	NA	NA	left	male	yes	16.76	yes	Uveal Melanoma (eye)	mixed	15	posterior to equator	7.5	GSM550634	1	16.76
Uveal Melanoma MU40	GSM550635	54.81	yes	monosomy	left	female	yes	0.92	yes	Uveal Melanoma (eye)	mixed	13	on equator	12.7	GSM550635	1	0.92
Uveal Melanoma MU44	GSM550636	75.66	no	NA	left	male	yes	6.54	yes	Uveal Melanoma (eye)	NA	15	on equator	12.4	GSM550636	1	6.54
Uveal Melanoma MU47	GSM550637	45.97	no	partial monosomy	right	male	no	89.82	yes	Uveal Melanoma (eye)	mixed	9	on equator	10.4	GSM550637	0	89.82
Uveal Melanoma MU48	GSM550638	51.61	no	monosomy	left	female	yes	21.78	no	Uveal Melanoma (eye)	epithelioid	12	on equator	10.5	GSM550638	1	21.78
Uveal Melanoma MU62	GSM550639	66.2	NA	NA	right	female	no	120.64	no	Uveal Melanoma (eye)	mixed	9	NA	8.9	GSM550639	0	120.64
Uveal Melanoma MU63	GSM550640	51.95	no	disomy	left	female	no	95.47	no	Uveal Melanoma (eye)	mixed	23	on equator	15	GSM550640	0	95.47
Uveal Melanoma MU64	GSM550641	59.41	no	monosomy	left	male	no	25.13	no	Uveal Melanoma (eye)	NA	NA	posterior to equator	12	GSM550641	0	25.13
Uveal Melanoma MU65	GSM550642	68.51	no	monosomy	left	male	no	60.06	yes	Uveal Melanoma (eye)	NA	10	NA	8.9	GSM550642	0	60.06
Uveal Melanoma MU66	GSM550643	65.62	no	monosomy	right	male	no	14.16	yes	Uveal Melanoma (eye)	NA	16	on equator	13	GSM550643	0	14.16
Uveal Melanoma MU67	GSM550644	47.62	no	disomy	left	female	no	67.98	yes	Uveal Melanoma (eye)	mixed	17	on equator	9.7	GSM550644	0	67.98
Uveal Melanoma MU85	GSM550645	69.09	NA	NA	right	male	yes	7.06	yes	Uveal Melanoma (eye)	mixed	21	all over the eye	14	GSM550645	1	7.06
Uveal Melanoma MU86	GSM550646	75.75	NA	monosomy	right	female	yes	8.67	yes	Uveal Melanoma (eye)	epithelioid	12	posterior and on equator	10	GSM550646	1	8.67
Uveal Melanoma MU87	GSM550647	67.46	no	monosomy	left	female	yes	49.02	yes	Uveal Melanoma (eye)	NA	18	on equator	11.7	GSM550647	1	49.02
Uveal Melanoma MU88	GSM550648	40.41	no	monosomy	left	female	yes	28.88	yes	Uveal Melanoma (eye)	NA	15	on equator	11.4	GSM550648	1	28.88
Uveal Melanoma MU89	GSM550649	72.29	no	partial monosomy	left	male	yes	20.99	yes	Uveal Melanoma (eye)	epithelioid	22	NA	14	GSM550649	1	20.99
Uveal Melanoma MU107	GSM550650	62.62	no	monosomy	left	male	no	100.4	no	Uveal Melanoma (eye)	mixed	13	on equator	13	GSM550650	0	100.4
Uveal Melanoma MU108	GSM550651	51.91	no	partial monosomy	right	female	no	85.82	no	Uveal Melanoma (eye)	mixed	15	posterior to equator	11	GSM550651	0	85.82
Uveal Melanoma MU109	GSM550652	63.03	no	monosomy	right	male	yes	24.54	no	Uveal Melanoma (eye)	epithelioid	10	anterior to equator	11	GSM550652	1	24.54
Uveal Melanoma MU110	GSM550653	65.2	no	partial monosomy	right	male	yes	35.78	yes	Uveal Melanoma (eye)	mixed	NA	on equator	12.8	GSM550653	1	35.78
Uveal Melanoma MU111	GSM550654	40.31	no	disomy	right	male	no	55.75	yes	Uveal Melanoma (eye)	NA	18	on equator	11	GSM550654	0	55.75
Uveal Melanoma MU129	GSM550655	28.56	NA	disomy	left	female	no	90.02	no	Uveal Melanoma (eye)	mixed	17	on equator	13	GSM550655	0	90.02
Uveal Melanoma MU130	GSM550656	57.69	no	disomy	left	male	no	93.73	yes	Uveal Melanoma (eye)	NA	16	posterior to equator	10.5	GSM550656	0	93.73
Uveal Melanoma MU131	GSM550657	55.68	no	monosomy	left	female	yes	27.3	yes	Uveal Melanoma (eye)	epithelioid	19	on equator	11.7	GSM550657	1	27.3
Uveal Melanoma MU132	GSM550658	72.82	no	disomy	left	male	no	70.14	no	Uveal Melanoma (eye)	mixed	20	on equator	14	GSM550658	0	70.14
Uveal Melanoma MU151	GSM550659	47.43	NA	partial monosomy	right	female	yes	52.57	yes	Uveal Melanoma (eye)	NA	17	posterior and on equator	13.5	GSM550659	1	52.57
Uveal Melanoma MU152	GSM550660	78.98	no	monosomy	left	male	no	39.69	no	Uveal Melanoma (eye)	epithelioid	NA	NA	11.1	GSM550660	0	39.69
Uveal Melanoma MU153	GSM550661	77.95	no	monosomy	right	female	yes	18.96	no	Uveal Melanoma (eye)	epithelioid	16	on equator	11.7	GSM550661	1	18.96
Uveal Melanoma MU164	GSM550662	62.88	no	monosomy	left	male	yes	12.88	no	Uveal Melanoma (eye)	epithelioid	NA	on equator	11.5	GSM550662	1	12.88
Uveal Melanoma MU166	GSM550663	54.41	no	monosomy	left	female	yes	0.13	yes	Uveal Melanoma (eye)	epithelioid	10	on equator	9.3	GSM550663	1	0.13
Uveal Melanoma MU167	GSM550664	77.68	no	monosomy	right	female	yes	24.44	no	Uveal Melanoma (eye)	epithelioid	11	anterior to equator	11.8	GSM550664	1	24.44
Uveal Melanoma MU173	GSM550665	56.17	no	disomy	left	female	no	62.69	no	Uveal Melanoma (eye)	NA	19	on equator	12	GSM550665	0	62.69
Uveal Melanoma MU174	GSM550666	72.79	no	monosomy	left	male	no	67.75	no	Uveal Melanoma (eye)	epithelioid	20	on equator	12.4	GSM550666	0	67.75
Uveal Melanoma MU175	GSM550667	53.07	yes	monosomy	right	female	yes	68.37	NA	Uveal Melanoma (eye)	NA	16	posterior to equator	6	GSM550667	1	68.37
Uveal Melanoma MU185	GSM550668	48.46	no	monosomy	left	male	yes	14.95	yes	Uveal Melanoma (eye)	NA	12	on equator	10.5	GSM550668	1	14.95
Uveal Melanoma MU192	GSM550669	68.83	no	NA	right	female	yes	58.74	yes	Uveal Melanoma (eye)	epithelioid	11	posterior and on equator	11.5	GSM550669	1	58.74
Uveal Melanoma MU195	GSM550670	62.12	no	monosomy	left	male	yes	18.89	yes	Uveal Melanoma (eye)	mixed	NA	posterior to equator	17	GSM550670	1	18.89
Uveal Melanoma MU197	GSM550671	56.33	no	monosomy	right	male	yes	7.33	yes	Uveal Melanoma (eye)	epithelioid	NA	posterior to equator	9.9	GSM550671	1	7.33
Uveal Melanoma MU205	GSM550672	68.36	yes	disomy	right	male	yes	35.55	no	Uveal Melanoma (eye)	mixed	17	on equator	11.5	GSM550672	1	35.55
Uveal Melanoma MU206	GSM550673	69.05	no	monosomy	right	male	yes	8.34	NA	Uveal Melanoma (eye)	epithelioid	NA	posterior to equator	13	GSM550673	1	8.34
Uveal Melanoma MU207	GSM550674	50.17	no	disomy	right	male	no	31.18	yes	Uveal Melanoma (eye)	epithelioid	10	on equator	9	GSM550674	0	31.18
Uveal Melanoma MU208	GSM550675	56.25	no	disomy	right	female	no	67.38	yes	Uveal Melanoma (eye)	epithelioid	15	on equator	11	GSM550675	0	67.38
Uveal Melanoma MU209	GSM550676	82.79	no	monosomy	right	female	no	31.54	no	Uveal Melanoma (eye)	NA	17	on equator	13.2	GSM550676	0	31.54
Uveal Melanoma MU210	GSM550677	70.26	no	disomy	right	male	yes	6.18	yes	Uveal Melanoma (eye)	mixed	15	on equator	13	GSM550677	1	6.18
Uveal Melanoma MU211	GSM550678	80.66	no	monosomy	left	male	no	9.3	no	Uveal Melanoma (eye)	NA	18	on equator	11	GSM550678	0	9.3
Uveal Melanoma MU212	GSM550679	50.17	no	monosomy	left	male	yes	17.61	yes	Uveal Melanoma (eye)	epithelioid	19.6	on equator	13.6	GSM550679	1	17.61
Uveal Melanoma MU213	GSM550680	66.26	no	disomy	left	male	no	31.74	NA	Uveal Melanoma (eye)	epithelioid	15	on equator	10.5	GSM550680	0	31.74
Uveal Melanoma MU214	GSM550681	56.1	no	monosomy	left	female	no	50.46	yes	Uveal Melanoma (eye)	epithelioid	12	on equator	13.7	GSM550681	0	50.46
Uveal Melanoma MU215	GSM550682	64.55	no	monosomy	left	male	yes	14.85	yes	Uveal Melanoma (eye)	mixed	10	on equator	15	GSM550682	1	14.85
Uveal Melanoma MU216	GSM550683	60.35	yes	disomy	left	male	yes	36.9	yes	Uveal Melanoma (eye)	NA	16	on equator	12.5	GSM550683	1	36.9
Uveal Melanoma MU217	GSM550684	65.72	no	monosomy	left	female	yes	44.39	no	Uveal Melanoma (eye)	mixed	20	on equator	14	GSM550684	1	44.39
Uveal Melanoma MU218	GSM550685	73.13	no	monosomy	right	male	yes	7.59	NA	Uveal Melanoma (eye)	NA	NA	on equator	13	GSM550685	1	7.59

## Sheet: GSE73652
title	geo_accession	submission_date	last_update_date	metastasis:ch1	sample type:ch1	tissue:ch1	gep subtype:ch1	ID	DFS
MM89	GSM1900008	Oct 01 2015	Nov 30 2015	metastasis	Fresh frozen sample from enucleated eye	primary uveal melanoma	Class 1	GSM1900008	1
MM47	GSM1900009	Oct 01 2015	Nov 30 2015	none	Fresh frozen sample from enucleated eye	primary uveal melanoma	Class 1	GSM1900009	0
MM10	GSM1900010	Oct 01 2015	Nov 30 2015	metastasis	Fresh frozen sample from enucleated eye	primary uveal melanoma	Class 1	GSM1900010	1
MM38	GSM1900011	Oct 01 2015	Nov 30 2015	none	Fresh frozen sample from enucleated eye	primary uveal melanoma	Class 1	GSM1900011	0
MM77	GSM1900012	Oct 01 2015	Nov 30 2015	metastasis	Fresh frozen sample from enucleated eye	primary uveal melanoma	Class 1	GSM1900012	1
MM16	GSM1900013	Oct 01 2015	Nov 30 2015	metastasis	Fresh frozen sample from enucleated eye	primary uveal melanoma	Class 1	GSM1900013	1
MM82	GSM1900014	Oct 01 2015	Nov 30 2015	none	Fresh frozen sample from enucleated eye	primary uveal melanoma	Class 1	GSM1900014	0
MM64	GSM1900015	Oct 01 2015	Nov 30 2015	none	Fresh frozen sample from enucleated eye	primary uveal melanoma	Class 1	GSM1900015	0
MM86	GSM1900016	Oct 01 2015	Nov 30 2015	none	Fresh frozen sample from enucleated eye	primary uveal melanoma	Class 1	GSM1900016	0
MM118	GSM1900017	Oct 01 2015	Nov 30 2015	none	Fresh frozen sample from enucleated eye	primary uveal melanoma	Class 1	GSM1900017	0
MM68	GSM1900018	Oct 01 2015	Nov 30 2015	none	Fresh frozen sample from enucleated eye	primary uveal melanoma	Class 1	GSM1900018	0
MM101	GSM1900019	Oct 01 2015	Nov 30 2015	none	Fresh frozen sample from enucleated eye	primary uveal melanoma	Class 1	GSM1900019	0
MM65	GSM1900020	Oct 01 2015	Nov 30 2015	metastasis	Fresh frozen sample from enucleated eye	primary uveal melanoma	Class 1	GSM1900020	1

## Sheet: GSE84976
title	geo_accession	age at enucleation (years):ch1	chromosome 3 status:ch1	death due to metastasis:ch1	follow-up (months):ch1	ID	OS	OS.Months
UM_01	GSM2254877	68	Disomy 3	alive	141	GSM2254877	0	141
UM_02	GSM2254878	72	Disomy 3	death due to other cause	66	GSM2254878	0	66
UM_03	GSM2254879	73	Monosomy 3	death due to metas	16	GSM2254879	1	16
UM_04	GSM2254880	44	Monosomy 3	death due to metas	24	GSM2254880	1	24
UM_05	GSM2254881	33	Disomy 3	alive	120	GSM2254881	0	120
UM_06	GSM2254882	50	Monosomy 3	death due to other cause	126	GSM2254882	0	126
UM_07	GSM2254883	72	Disomy 3	alive	121	GSM2254883	0	121
UM_08	GSM2254884	81	Disomy 3	alive	111	GSM2254884	0	111
UM_09	GSM2254885	56	Disomy 3	alive	114	GSM2254885	0	114
UM_10	GSM2254886	54	Monosomy 3	alive	112	GSM2254886	0	112
UM_11	GSM2254887	74	Disomy 3	alive	113	GSM2254887	0	113
UM_12	GSM2254888	54	Monosomy 3	death due to metas	61	GSM2254888	1	61
UM_13	GSM2254889	71	Disomy 3	death due to metas	36	GSM2254889	1	36
UM_14	GSM2254890	34	Disomy 3	alive	101	GSM2254890	0	101
UM_15	GSM2254891	52	Disomy 3	alive	97	GSM2254891	0	97
UM_16	GSM2254892	75	Monosomy 3	death due to metas	22	GSM2254892	1	22
UM_17	GSM2254893	28	Monosomy 3	death due to metas	96	GSM2254893	1	96
UM_18	GSM2254894	48	Monosomy 3	death due to metas	14	GSM2254894	1	14
UM_19	GSM2254895	58	Disomy 3	alive	147	GSM2254895	0	147
UM_20	GSM2254896	71	Monosomy 3	death due to metas	28	GSM2254896	1	28
UM_21	GSM2254897	68	Monosomy 3	death due to metas	36	GSM2254897	1	36
UM_22	GSM2254898	72	Monosomy 3	death due to metas	30	GSM2254898	1	30
UM_23	GSM2254899	46	Disomy 3	alive	156	GSM2254899	0	156
UM_24	GSM2254900	73	Monosomy 3	death due to metas	47	GSM2254900	1	47
UM_25	GSM2254901	84	Monosomy 3	death due to metas	14	GSM2254901	1	14
UM_26	GSM2254902	73	Disomy 3	death due to other cause	63	GSM2254902	0	63
UM_27	GSM2254903	76	Monosomy 3	death due to metas	53	GSM2254903	1	53
UM_28	GSM2254904	65	Disomy 3	alive	112	GSM2254904	0	112
