# Supplementary material for: Additive Role of Immune System Infiltration and Angiogenesis in Uveal Melanoma Progression
Source: Int J Mol Sci. 2021 Mar 6;22(5):2669. doi: 10.3390/ijms22052669 (PMC7961481; doi:10.3390/ijms22052669)
Supplement: Supplementary file 1 [file ijms-22-02669-s001.zip › Table S2.xlsx]

## Sheet: ESTIMATE
Supplementary Table 2. Gene signatures of the different methods used in the analysis
ESTIMATE (K. Yoshihara et al., 2013)
Stromal signature	DCN	PAPPA	SFRP4	THBS2	LY86	CXCL14	FOXF1	COL10A1	ACTG2	APBB1IP	SH2D1A	SULF1	MSR1	C3AR1	FAP	PTGIS	ITGBL1	BGN	CXCL12	ECM2	FCGR2A	MS4A4A	WISP1	COL1A2	MS4A6A	EDNRA	VCAM1	GPR124	SCUBE2	AIF1	HEPH	LUM	PTGER3	RUNX1T1	CDH5	PIK3R5	RAMP3	LDB2	COX7A1	EDIL3	DDR2	FCGR2B	LPPR4	COL15A1	AOC3	ITIH3	FMO1	PRKG1	PLXDC1
Immune signature	LCP2	LSP1	FYB	PLEK	HCK	IL10RA	LILRB1	NCKAP1L	LAIR1	NCF2	CYBB	PTPRC	IL7R	LAPTM5	CD53	EVI2B	SLA	ITGB2	GIMAP4	MYO1F	HCLS1	MNDA	IL2RG	CD48	AOAH	CCL5	LTB	GMFG	GIMAP6	GZMK	LST1	GPR65	LILRB2	WIPF1	CD37	BIN2	FCER1G	IKZF1	TYROBP	FGL2	FLI1	IRF8	ARHGAP15	SH2B3	TNFRSF1B	DOCK2	CD2	ARHGEF6	CORO1A
[truncated: 92 more columns]

## Sheet: IMMUNOPHENOSCORE
IMMUNOPHENOSCORE (P. Charoentong et al., 2017)
Checkpoints	PDCD1	CTLA4	LAG3	TIGIT	HAVCR2	CD274	PDCD1LG2	CD27	ICOS	IDO1
Effector_cells	AIM2	BIRC3	BRIP1	CCL20	CCL4	CCL5	CCNB1	CCR7	DUSP2	ESCO2	ETS1	EXO1	EXOC6	IARS	KIF11	KNTC1	NUF2	PRC1	PSAT1	RGS1	RTKN2	SAMSN1	SELL	TRAT1	ADRM1	AHSA1	C1GALT1C1	CCT6B	CD37	CD3D	CD3E	CD3G	CD69	CD8A	CETN3	CSE1L	GEMIN6	GNLY	GPT2	GZMA	GZMH	GZMK	IL2RB	LCK	MPZL1	NKG7	PIK3IP1	PTRH2	TIMM13
Antigen_Presentation	B2M	TAP1	TAP2	HLA-A	HLA-B	HLA-C	HLA-DPA1	HLA-DPB1	HLA-E	HLA-F
Supressor_Cells	CCR2	CD14	CD2	CD86	CXCR4	FCGR2A	FCGR2B	FCGR3A	FERMT3	GPSM3	IL18BP	IL4R	ITGAL	ITGAM	PARVG	PSAP	PTGER2	PTGES2	S100A8	S100A9	CCL3L1	CD72	CLEC5A	FOXP3	ITGA4	L1CAM	LIPA	LRP1	LRRC42	MARCO	MMP12	MNDA	MRC1	MS4A6A	PELO	PLEK	PRSS23	PTGIR	ST8SIA4	STAB1
[truncated: 53 more columns]

## Sheet: TIS_score
T-Cell Immune Score (D. Liu et al., 2019)
TIS	CCL5	CD27	CD274	CD276	CD8A	CMKLR1	CXCL9	HLA-DQA1	HLA-DRB1	HLA-E	IDO1	LAG3	NKG7	PDCD1LG2	PSMB10	STAT1	TIGIT

## Sheet: MCPcounter
MCP-counter (Becht et al., 2016)
B lineage	BANK1	CD19	CD22	CD79A	CR2	FCRL2	IGKC	MS4A1	PAX5
CD8 T cells	CD8B
Cytotoxic lymphocytes	CD8A	EOMES	FGFBP2	GNLY	KLRC3	KLRC4	KLRD1
Endothelial cells	ACVRL1	APLN	BCL6B	BMP6	BMX	CDH5	CLEC14A	CXorf36	EDN1	ELTD1	EMCN	ESAM	ESM1	FAM124B	HECW2	HHIP	KDR	MMRN1	MMRN2	MYCT1	PALMD	PEAR1	PGF	PLXNA2	PTPRB	ROBO4	SDPR	SHANK3	SHE	TEK	TIE1	VEPH1	VWF
Fibroblasts	COL1A1	COL3A1	COL6A1	COL6A2	DCN	GREM1	PAMR1	TAGLN
Monocytic lineage	ADAP2	CSF1R	FPR3	KYNU	PLA2G7	RASSF4	TFEC
Myeloid dendritic cells	CD1A	CD1B	CD1E	CLEC10A	CLIC2	WFDC21P
Neutrophils	CA4	CEACAM3	CXCR1	CXCR2	CYP4F3	FCGR3B	HAL	KCNJ15	MEGF9	SLC25A37	STEAP4	TECPR2	TLE3	TNFRSF10C	VNN3
NK cells	CD160	KIR2DL1	KIR2DL3	KIR2DL4	KIR3DL1	KIR3DS1	NCR1	PTGDR	SH2D1B
T cells	CD28	CD3D	CD3G	CD5	CD6	CHRM3-AS2	CTLA4	FLT3LG	ICOS	MAL	MGC40069	PBX4	SIRPG	THEMIS	TNFRSF25	TRAT1

## Sheet: consensusTME
ConsensusTME (Jimenez-Sanchez A et al., 2019)
B_cells	ABCB4	BACH2	BCL11A	BLK	BLNK	CCR9	CD19	CD72	COCH	CR2	DTNB	FCRL2	GLDC	GNG7	HLA-DOB	HLA-DQA1	IGHA1	IGHG1	IGHM	IGKC	IGL	KIAA0125	MEF2C	MICAL3	MS4A1	OSBPL10	PNOC	QRSL1	SCN3A	SLC15A2	SPIB	TCL1A	TNFRSF17	BANK1	CD55	CD79A	CD79B	CXCR5	FAIM3	CD22	PAX5	ACTN2	AFF2	AFTPH	AICDA	ANKMY1	AP3B1	ARHGAP17	ATF7IP
Cytotoxic_cells	APBA2	APOL3	CTSW	DUSP2	GNLY	GZMA	GZMH	KLRB1	KLRD1	KLRF1	KLRK1	NKG7	RORA	RUNX3	SIGIRR	WHAMMP3	ZBTB16	GZMB	PRF1	CD8A	EOMES	FGFBP2	KLRC3	KLRC4
Dendritic_cells	CCL1	EBI3	INDO	LAMP3	OAS3	ABCG2	BLVRB	CARD9	CD1A	CD1B	CD1C	CD1E	CH25H	CLEC10A	CSF1R	CTNS	F13A1	FABP4	FZD2	GSTT1	GUCA1A	HS3ST2	LMAN2L	MMP12	MS4A6A	NUDT9	PDXK	PPARG	PREP	RAP1GAP	SLC26A6	SLC7A8	SYT17	TACSTD2	TM7SF4	VASH1	CCL13	CCL17	CCL22	CD209	HSD11B1	NPR1	PPFIBP2	IL3RA	ANPEP	CXCL16	DNASE1L3	HAVCR2	KMO
Eosinophils	ABHD2	ACACB	C9orf156	CAT	CCR3	CLC	CYSLTR2	EMR1	EPN2	GALC	GPR44	HES1	HIST1H1C	HRH4	IGSF2	IL5RA	KBTBD11	KCNH2	LRP5L	MYO15B	RCOR3	RNASE2	RRP12	SIAH1	SMPD3	SYNJ1	TGIF1	THBS1	THBS4	TIPARP	TKTL1	ABTB2	ADAM18	ADAM21	ADORA3	AGTR2	ALOX15	AP4E1	ARHGAP33	ASPA	ATOH1	BMX	BPI	C3AR1	CA4	CAMP	CCL23	CCR1	CD101
Macrophages	APOE	ATG7	BCAT1	CCL7	CD163	CD68	CD84	CHI3L1	CHIT1	CLEC5A	COL8A2	COLEC12	CTSK	CXCL5	CYBB	DNASE2B	EMP1	FDX1	FN1	GM2A	GPC4	KAL1	MARCO	ME1	MS4A4A	MSR1	PCOLCE2	PTGDS	RAI14	SCARB2	SCG5	SGMS1	SULT1C2	C1QA	C1QB	C1QC	CCL8	CD5L	FCGR3A	ITGB5	MERTK	PILRA	ABCD1	ACADVL	ACP2	ACTR10	ADAMDEC1	ADCK2	ADCY3
Mast_cells	ABCC4	ADCYAP1	CALB2	CEACAM8	CMA1	CPA3	CTSG	ELA2	GATA2	HDC	HPGD	HPGDS	KIT	LINC01140	MAOB	MLPH	MPO	MS4A2	NR0B1	PPM1H	PRG2	PTGS1	SCG2	SIGLEC6	SLC18A2	SLC24A3	TAL1	TPSAB1	TPSB2	VWA5A	ACBD3	AGGF1	AGPS	AMHR2	ANXA1	ANXA11	ARHGEF12	ATP6V1C1	ATXN10	ATXN2L	BAHD1	BAIAP2	BET1L	BMPR1A	BTBD7	BTK	C3AR1	C6orf25	C8G
NK_cells	ADARB1	AF107846	ALDH1B1	APBB2	ATL2	BCL2	CDC5L	FGF18	FUT5	FZR1	GAGE2A	IGFBP5	KANK2	LDB3	MAPRE3	MCM3AP	MRC2	NCR1	PDLIM4	PRX	PSMD4	RP5-886K2.1	SGMS1	SLC30A5	SMEK1	SPN	TBXA2R	TCTN2	TINAGL1	TRPV6	XCL1	XCL2	ZNF205	ZNF528	ZNF747	DUSP4	FOXJ1	LPCAT4	MADD	2006-03-01	MPPED1	MUC3B	NIBP	PLA2G6	RRAD	EDG8	FLJ20699	GTF3C1	GZMB
Neutrophils	ALPL	BST1	CD93	CEACAM3	CREB5	CRISPLD2	CSF3R	CYP4F3	DYSF	FCAR	FCGR3B	FLJ11151	FPR1	FPRL1	G0S2	HIST1H2BC	HPSE	IL8RA	IL8RB	KCNJ15	LILRB2	MGAM	MME	PDE4B	S100A12	SIGLEC5	SLC22A4	SLC25A37	TECPR2	TNFRSF10C	VNN3	CA4	CXCR1	CXCR2	HAL	MEGF9	STEAP4	TLE3	AATK	ACAP2	APAF1	BEST1	BMX	BTN2A1	BTNL8	CAMKK2	CASP5	CBL	CEACAM8
T_cells_CD4	ANP32B	ASF1A	ATF2	BATF	C13orf34	CD28	DDX50	FAM111A	FRYL	GOLGA8A	ICOS	ITM2A	LRBA	NAP1L4	NUP107	PHF10	PPP2R5C	RPA1	SEC24C	SLC25A12	SRSF10	TRA	UBE2L3	YME1L1	TBX21	AMIGO2	CD40LG	IGFBP4	RCAN3	TRAT1	AAK1	ABCD2	ALG13	ANKRD55	APBB1	ARHGAP15	ARHGEF1	ARID5B	ASXL2	ATXN7	ATXN7L1	BAD	C14orf169	CA5B	CBLL1	CCNT2	CCR2	CCR4	CCR7
T_cells_CD8	ABT1	AES	APBA2	ARHGAP8	C12orf47	C19orf6	C4orf15	CAMLG	CD8A	CD8B	CDKN2AIP	DNAJB1	FLT3LG	GADD45A	GZMM	KLF9	LEPROTL1	LIME1	MYST3	PF4	PPP1R2	PRF1	PRR5	RBM3	SF1	SFRS7	SLC16A7	TBCC	THUMPD1	TMC6	TSC22D3	VAMP2	ZEB1	ZFP36L2	ZNF22	ZNF609	ZNF91	CD244	EOMES	LAG3	PTGER4	BCL11B	CD28	CD3D	CD3E	CD3G	CXCR3	GZMK	IL7R
T_cells_gamma_delta	C1orf61	CD160	FEZ1	TARP	TRD	TRGV9	ABCD2	ACD	ACTR8	AGGF1	AK2	AMZ2	ARMC1	ARPC2	ARPC5L	ARPP19	ASCC1	ASXL2	ATG5	ATP8B4	AURKA	BARD1	BUB1	CCL1	CCNA2	CCNF	CCR2	CCR3	CCR5	CD101	CD2	CD244	CD247	CD300A	CD40LG	CD96	CDC123	CDC25C	CDC5L	CDK1	CENPA	CENPJ	CENPN	CEP55	CHEK1	CHMP4A	CHST12	CIAO1	CLIC1
T_regulatory_cells	FOXP3	CISH	CTLA4	GDPD3	IL2RA	SLC35D1	ATG2B	BANP	CCR3	CCR4	CCR8	CD28	CD5	CXCR6	GALNT8	GPR25	HS3ST3B1	ICOS	IKZF4	IL10RA	IPCEF1	ITGB7	KCNA2	LAIR2	LAX1	LRP2BP	MCF2L2	MCM9	PLCL1	PPM1B	RGS1	SIT1	SPTAN1	STAM	TTN	TULP4	UBE4A	VPS54	ZCCHC8	ZFC3H1	ZMYM1	ZNF236	CCR7	CD2	CD247	CD27	CD37	CD3D	CD3E
Macrophages_M1	C1QA	C1QB	C1QC	CCL8	CD40	CD5L	CXCL10	CXCL11	CXCL9	FCGR3A	ITGB5	MERTK	PILRA	SLAMF1	TNIP3	ABCD1	ABI1	ABTB2	ACP2	ACTR2	ACTR3	ADAMDEC1	ADCK2	ADCY3	ADO	ADRA2B	AFG3L2	AGPS	ALCAM	ANXA2	AP1M2	ARHGEF11	ARL8B	ATOX1	ATP6V0C	ATP6V1A	ATP6V1D	ATP6V1E1	ATP6V1F	ATP6V1H	BCAP31	BCKDK	BLVRA	C3AR1	CALR	CCDC47	CCL1	CCL18	CCL19
Macrophages_M2	C1QA	C1QB	C1QC	CCL8	CD5L	CFP	FCGR3A	HRH1	ITGB5	MERTK	NPL	PDCD1LG2	PILRA	RENBP	ABCD1	ACP2	ACSM5	ADAMDEC1	ADCY3	ADRA2B	AGGF1	AKR7A2	ALDH9A1	ALG9	ALK	ANGPT4	ANKFY1	ANXA11	AP1B1	AQP8	ARFGEF2	ARHGEF11	ARSB	ATP2A2	ATP6V0A1	ATP6V0D1	ATP6V1C1	ATP6V1D	BAIAP2	BCAP31	BTBD1	C10orf76	C16orf62	CAMP	CANX	CARD14	CCDC85C	CCDC88A	CD52
Endothelial	ACVRL1	APLN	BCL6B	BMP6	BMX	CDH5	CLEC14A	CXorf36	EDN1	ELTD1	EMCN	ESAM	ESM1	FAM124B	HECW2	HHIP	KDR	MMRN1	MMRN2	MYCT1	PALMD	PEAR1	PGF	PLXNA2	PTPRB	ROBO4	SDPR	SHANK3	SHE	TEK	TIE1	VEPH1	VWF	ACTR1A	ADSS	ANGPT2	ANO2	ANXA2	ANXA3	AP2A2	AP2S1	ARHGEF15	ARL2BP	ARPC1A	ART4	ATF6	BCL10	BFAR	BTBD1
Fibroblasts	COL1A1	COL3A1	COL6A1	COL6A2	DCN	GREM1	PAMR1	TAGLN	ABCA6	ACBD3	ACTR10	ADAMTS12	ADD1	ADH1B	ADH5	ADI1	ADM2	AHNAK	ALDH9A1	AMOTL2	ANKRD40	ANXA11	AP2M1	ARF4	ARHGAP6	ARL1	ASPA	ASPN	ATG9A	ATP13A1	ATP2A2	ATXN2	B4GALT2	BAD	BAG2	BMPR1A	C11orf95	C19orf24	C6orf120	C6orf62	C7	C7orf25	CACNA1C	CAMLG	CAND1	CASS4	CCDC90B	CECR5	CGGBP1
Monocytes	AATK	ABCB7	ACAP2	ADIPOR1	AGFG1	AHNAK	AIF1	AKAP13	AKAP8	ANKS1A	ANXA1	AP1G1	APAF1	APBB3	ARF5	ARL8B	ARNT	ASGR2	ATG3	ATP6V0D1	AZIN1	BCL10	BCL2L11	BEST1	BNIP2	BPI	BTAF1	BTK	C3AR1	CALCOCO2	CAMKK2	CAPN2	CAPN3	CAPNS1	CARS2	CASP5	CAST	CBX6	CCR2	CD101	CD163	CD1E	CD244	CD300C	CD33	CD4	CD48	CD93	CDC40
Plasma_cells	ABCB9	ACBD3	ACBD4	ADM2	AIPL1	ALG5	ALG9	ALPI	AMPD1	APOA1	APOC3	ARHGEF16	ARL1	ARSA	ATF6	AUP1	AVIL	AVP	B4GALT3	BFSP2	BMP8B	C16orf58	C19orf73	C21orf2	C6orf25	CA7	CACNA1S	CAMP	CASP10	CAV1	CCDC121	CCDC33	CCDC40	CCDC88A	CCL25	CCNC	CD180	CD19	CD27	CD79A	CD79B	CDH15	CEACAM21	CELA2B	CHRNA4	CHRNG	CHST8	CLCNKB	CLINT1
[truncated: 642 more columns]

## Sheet: Dendritic cells
Dendritic cells (Bindea et al 2013)
aDC (activated dendritic cells)	CCL1	EBI3	INDO	LAMP3	OAS3
iDC (immature dendritic. cells)	ABCG2	BLVRB	CARD9	CD1A	CD1B	CD1C	CD1E	CH25H	CLEC10A	CSF1R	CTNS	F13A1	FABP4	FZD2	GSTT1	GUCA1A	HS3ST2	LMAN2L	MMP12	MS4A6A	NUDT9	PDXK	PPARG	PREP	RAP1GAP	SLC26A6	SLC7A8	SYT17	TACSTD2	TM7SF4	VASH1
